# Supplementary material for: Half-Heusler-like compounds with wide continuous compositions and tunable p- to n-type semiconducting thermoelectrics
Source: Nat Commun. 2022 Jan 10;13:35. doi: 10.1038/s41467-021-27795-3 (PMC8748599; doi:10.1038/s41467-021-27795-3)
Supplement: Supplementary file 3 — Dataset 1 [file 41467_2021_27795_MOESM3_ESM.xlsx]

## Sheet: Sheet1
High temperature
T	σ	σ	σ	σ	σ	σ	σ	σ	σ	σ	σ	PF	PF	PF	PF	PF	PF	PF	PF	PF	PF	PF	Seebeck	Seebeck	Seebeck	Seebeck	Seebeck	Seebeck	Seebeck	Seebeck	Seebeck	Seebeck	Seebeck	κ	κ	κ	κ	κ	κ	κ	κ	κ	κ	κ	zT	zT	zT	zT	zT
K	S/m	S/m	S/m	S/m	S/m	S/m	S/m	S/m	S/m	S/m	S/m	μW/cmK2	μW/cmK2	μW/cmK2	μW/cmK2	μW/cmK2	μW/cmK2	μW/cmK2	μW/cmK2	μW/cmK2	μW/cmK2	μW/cmK2	μV/K	μV/K	μV/K	μV/K	μV/K	μV/K	μV/K	μV/K	μV/K	μV/K	μV/K	W/mK	W/mK	W/mK	W/mK	W/mK	W/mK	W/mK	W/mK	W/mK	W/mK	W/mK
	TiRu1.1Sb	TiRu1.2Sb	TiRu1.25Sb	TiRu1.3Sb	TiRu1.4Sb	TiRu1.5Sb	TiRu1.6Sb	TiRu1.7Sb	TiRu1.8Sb	TiRu1.9Sb	TiRu2Sb	TiRu1.1Sb	TiRu1.2Sb	TiRu1.25Sb	TiRu1.3Sb	TiRu1.4Sb	TiRu1.5Sb	TiRu1.6Sb	TiRu1.7Sb	TiRu1.8Sb	TiRu1.9Sb	TiRu2Sb	TiRu1.1Sb	TiRu1.2Sb	TiRu1.25Sb	TiRu1.3Sb	TiRu1.4Sb	TiRu1.5Sb	TiRu1.6Sb	TiRu1.7Sb	TiRu1.8Sb	TiRu1.9Sb	TiRu2Sb	TiRu1.1Sb	TiRu1.2Sb	TiRu1.25Sb	TiRu1.3Sb	TiRu1.4Sb	TiRu1.5Sb	TiRu1.6Sb	TiRu1.7Sb	TiRu1.8Sb	TiRu1.9Sb	TiRu2Sb	TiRu1.1Sb	TiRu1.2Sb	TiRu1.25Sb	TiRu1.3Sb	TiRu1.4Sb
341.537	169825	75405.5	1156.62	2098.15	4210.26	6388.87	12331.3	21896.3	66346.7	88889.8	130861	4.27164	6.89902	0.15119	0.02105	0.08128	0.56061	2.92125	3.4676	8.10838	8.6129	7.6513	50.153	95.6516	114.332	-22.3583	-62.2421	-93.6738	-153.915	-125.843	-110.55	-98.4348	-76.465	3.96736	3.52066	2.76571	2.32435	2.31222	2.53025	3.03535	2.20821	2.1555	2.10795	2.13712	0.044	0.08	0.00187	0.000392287	0.00147
372.621	163275	73174.6	1554.63	2450.78	4777.76	7295.81	13757	24545.8	69607.1	92283.1	132664	4.66928	7.21806	0.29081	0.02367	0.10434	0.71733	3.44198	4.07065	8.86207	9.47456	8.15725	53.4768	99.3185	136.771	-22.2572	-65.2491	-99.1569	-158.177	-128.778	-112.834	-101.325	-78.4142	3.83868	3.31299	2.66399	2.24818	2.20118	2.462	2.96889	2.19552	2.26058	2.2262	2.33778	0.04532	0.08118	0.0041	0.000392287	0.00177
421.351	153356	69643.4	2426.64	3199.78	5784.79	9098.02	16295.3	28379.6	74004	96251.7	135059	5.77131	8.28448	0.73387	0.02567	0.1572	1.03764	4.26607	5.21181	10.0692	10.4736	9.1443	61.3461	109.067	173.903	-21.0656	-70.091	-106.795	-161.802	-135.516	-116.646	-104.314	-82.2835	3.72908	3.12464	2.53564	2.14498	2.1765	2.41651	2.91227	2.22597	2.31953	2.3753	2.48076	0.06521	0.11171	0.01229	0.000504262	0.00304
469.529	144426	66471.7	3680.16	4157.31	7055.45	11140.7	18845.7	32203.2	77829.6	99918.5	136865	6.89117	9.19384	1.40802	0.02207	0.21683	1.40026	5.11267	6.10961	11.1298	11.534	9.98855	69.0755	117.606	195.601	-17.685	-72.2201	-112.111	-164.709	-137.739	-119.583	-107.44	-85.4289	3.59564	3.00391	2.48962	2.16955	2.11974	2.41145	2.89996	2.26405	2.46819	2.41386	2.65384	0.08999	0.14371	0.02679	0.000477558	0.0048
518.398	135804	63945.6	5421.8	5395.12	8627.86	13469	21489.4	36118.7	81331.8	103064	138537	7.97525	10.0468	2.21375	0.01638	0.25972	1.74247	5.78275	6.79472	11.948	12.1956	10.5823	76.6331	125.345	202.066	-13.7796	-69.3831	-113.741	-164.042	-137.157	-121.204	-108.78	-87.3991	3.44552	2.90732	2.47267	2.19412	2.09753	2.42156	2.7941	2.32243	2.5784	2.52697	2.84698	0.11999	0.17914	0.04675	0.000387059	0.00642
566.887	128017	61753.9	7696.88	6969.55	10513	16132.3	24297.6	40088.8	84730	105868	140188	8.92531	10.706	3.1514	0.00895	0.28821	2.05685	6.29478	7.26811	12.6511	13.1065	11.196	83.4983	131.669	202.346	-9.22742	-64.3065	-112.915	-160.957	-134.648	-122.193	-111.266	-89.3669	3.39787	2.70931	2.47509	2.28995	2.22092	2.49486	2.91965	2.4138	2.70911	2.78404	3.005	0.14891	0.22401	0.07272	0.000221594	0.00736
615.551	120880	60279.8	10426.6	8947.2	12863.8	19110.7	27222.4	44089.1	87995.7	108468	141748	9.78566	11.5125	3.90347	0.00266	0.27819	2.30867	6.80003	7.57342	13.1833	13.6869	11.7212	89.9742	138.197	193.488	-4.55121	-55.7601	-109.911	-158.049	-131.063	-122.4	-112.331	-90.9345	3.19295	2.6586	2.49447	2.3612	2.26287	2.58081	3.1609	2.53817	2.87058	2.94856	3.20567	0.18865	0.26655	0.09696	6.9463e-05	0.00757
664.443	114520	59173.4	13594.1	11472.3	15682.8	22422.8	30412.3	48257.2	91061.4	110758	143189	10.5619	11.9432	4.61313	1.60962e-06	0.25499	2.43466	7.02975	7.77837	13.7055	13.887	12.1087	96.0355	142.068	184.214	0.10131	-47.1451	-104.201	-152.036	-126.959	-122.682	-111.974	-91.9587	3.31685	2.61031	2.54775	2.49142	2.39612	2.7173	3.32584	2.67777	3.03974	3.11052	3.36872	0.21158	0.30401	0.12105	4.29272e-08	0.00707
713.348	109024	58468.8	17140.1	14562.2	19011.6	26070.2	33731.6	52499.7	93973.7	112972	144496	11.3204	12.3631	5.15853	0.00338	0.20463	2.49785	6.86158	7.85184	13.9459	14.3457	12.2737	101.899	145.412	173.483	4.21408	-37.4863	-97.8838	-142.624	-122.295	-121.82	-112.688	-92.1636	3.22869	2.57409	2.62767	2.65605	2.51457	2.89172	3.48832	2.85036	3.22684	3.29818	3.56688	0.25011	0.34261	0.14087	9.06757e-05	0.00581
762.619	104456	58341.9	21025.9	17940.7	22804.6	29975.8	37221	56947.1	97396.9	116404	146254	11.8101	12.3159	5.57648	0.01372	0.13319	2.43198	6.59935	7.75488	13.9449	14.1712	12.2175	106.331	145.293	162.856	7.75711	-27.2472	-90.073	-133.155	-116.695	-119.656	-110.337	-91.3982	3.19771	2.57409	2.7197	2.90912	2.69225	3.10405	3.72465	3.05342	3.45239	3.53725	3.79012	0.28166	0.36488	0.15719	0.000359723	0.00377
811.803	100213	59038.7	24407.4	21341.8	26881.8	34013.4	40891.6	62202.2	102834	121761	148563	12.4386	13.2858	5.52301	0.03257	0.07087	2.26505	5.98753	7.42953	13.7183	14.0915	11.9828	111.41	150.012	150.428	11.0066	-18.2225	-81.6045	-121.006	-109.289	-115.5	-107.578	-89.8099	3.20009	2.61031	2.83594	3.14008	2.9094	3.34671	3.9979	3.28693	3.70869	3.79432	4.01085	0.31554	0.41319	0.15894	0.000841919	0.00198
861.005	96862.6	59950.4	29253.5	25535.1	31272.7	38487.6	45448.6	68508.9	108647	126806	149542	12.4982	12.9776	5.88233	0.04768	0.03926	2.09166	5.66877	7.30171	13.5125	13.6904	11.9232	113.591	147.13	141.803	12.3479	-12.3988	-73.72	-111.682	-103.238	-111.522	-103.905	-89.2927	3.22869	2.68758	3.07086	3.41035	3.15124	3.62729	4.30562	3.54836	3.97781	4.06938	4.24413	0.33329	0.41576	0.16575	0.0012	0.00107
910.273	94695.8	61531.2	33426.8	30931.9	36728.7	44083.5	51014.8	74988.4	114163	131246	149842	12.6496	12.7065	5.77828	0.11341	0.00776	1.80212	5.14949	6.97795	13.2041	13.8371	11.5729	115.578	143.703	131.478	17.5723	-5.00955	-63.9372	-100.469	-96.4643	-107.545	-102.679	-87.8832	3.29064	2.80348	2.91344	3.70028	3.42021	3.94831	4.64289	3.83771	4.25462	4.35986	4.48493	0.34992	0.41257	0.18142	0.00279	0.000206597
959.555	92375	62831.8	38723.8	37287.8	43427.2	50045.1	56825.3	80594.9	118670	134478	151073	12.6495	12.8105	5.44499	0.30953	0.00597	1.42342	4.5321	6.57553	13.101	13.276	11.4704	117.02	142.789	118.579	26.6973	4.00006	-53.3317	-89.3056	-90.3258	-105.071	-99.3594	-87.1357	3.37404	2.96286	3.51163	4.00495	3.69906	4.28955	4.99	4.13975	4.54167	4.64264	4.73075	0.35975	0.41488	0.14949	0.00742	0.000154767
Low temperature
T	κ	κ-κe	T	κ	κ-κe	T	κ	κ-κe
K	(W/K/m)	(W/K/m)	K	(W/K/m)	(W/K/m)	K	(W/K/m)	(W/K/m)
	TiRu1.2Sb	TiRu1.2Sb		TiRu1.5Sb	TiRu1.5Sb		TiRu1.8Sb	TiRu1.8Sb
343.351	3.87418	3.43004	344.567	2.90793	2.8702	343.368	2.33794	2.00901
334.748	3.87814	3.43884	336.111	2.90141	2.86601	334.478	2.27105	1.95456
326.133	3.87385	3.43912	327.616	2.94103	2.90786	325.421	2.21793	1.9145
317.515	3.88696	3.45748	319.074	2.92663	2.89558	316.187	2.16644	1.87605
308.931	3.86051	3.43647	310.398	2.82424	2.79521	306.742	2.1194	1.84242
300.374	3.86428	3.44616	301.127	2.88456	2.85758	297.087	2.07613	1.81285
291.813	3.87276	3.46052	292.158	2.85635	2.83127	287.187	2.03347	1.7841
283.216	3.87533	3.46942	282.733	2.83158	2.80836	277.011	1.98712	1.7517
274.565	3.87545	3.47582	273.638	2.82702	2.80556	266.584	1.94229	1.72129
265.864	3.88668	3.49376	264.439	2.80034	2.78056	255.881	1.89926	1.69288
257.105	3.89714	3.51142	254.873	2.78996	2.77181	244.878	1.84753	1.65561
248.26	3.90115	3.52268	245.141	2.79398	2.77739	233.559	1.80036	1.62306
239.341	3.90421	3.53316	235.44	2.79039	2.77528	221.954	1.751	1.58847
230.359	3.92495	3.56201	225.731	2.79642	2.78271	210.057	1.6989	1.55122
221.364	3.93901	3.58465	215.94	2.77213	2.75973	197.895	1.64795	1.51352
212.366	3.9542	3.60868	206.095	2.79677	2.78561	185.461	1.59492	1.47291
203.381	3.98192	3.64549	196.316	2.78755	2.77757	172.749	1.53982	1.43217
194.415	4.00318	3.67659	186.551	2.78047	2.7716	159.839	1.49527	1.40227
185.462	4.02405	3.7074	176.809	2.79564	2.78778	146.87	1.44554	1.3657
176.544	4.05694	3.75037	167.085	2.7954	2.7885	133.833	1.38199	1.31454
167.684	4.08759	3.7917	157.445	2.79504	2.78902	120.737	1.33293	1.27751
158.906	4.13104	3.84629	147.837	2.79134	2.7861	107.589	1.25459	1.21019
150.211	4.16171	3.88812	138.276	2.81255	2.80804	94.3243	1.18193	1.14772
141.614	4.1956	3.93366	128.859	2.73363	2.72981	80.9514	1.09715	1.07205
133.147	4.23074	3.98045	119.499	2.72453	2.7213	67.5304	0.99757	0.98012
124.826	4.26613	4.02778	110.268	2.72398	2.72125	54.3074	0.89004	0.87871
116.694	4.30539	4.07942	101.191	2.71462	2.71234	41.6604	0.77056	0.76384
108.764	4.33608	4.12246	92.3611	2.69801	2.69612	30.1132	0.6425	0.63896
101.062	4.36873	4.16737	83.8446	2.69942	2.69786	21.0901	0.49097	0.48912
93.6151	4.38609	4.19713	75.5665	2.67791	2.67663	17.2188	0.42663	0.42543
86.467	4.40775	4.23088	67.7017	2.6535	2.65246	14.3728	0.35777	0.35695
79.6269	4.43025	4.26602	60.259	2.62218	2.62134	12.0177	0.29652	0.29597
73.0864	4.40349	4.25134	53.3248	2.572	2.57132	10.0472	0.24181	0.24144
66.9502	4.39591	4.25536	46.9769	2.5158	2.51525	8.40661	0.19521	0.19497
61.2196	4.37054	4.24104	41.2355	2.44343	2.44298	7.01811	0.15505	0.1549
55.8985	4.33569	4.21655	36.1211	2.35381	2.35345	5.83852	0.12035	0.12026
50.9794	4.27296	4.16362	31.6167	2.24266	2.24236	4.82613	0.09199	0.09194
46.5062	4.19767	4.09743	27.6893	2.11022	2.10997	3.96083	0.0686	0.06857
42.4677	4.10898	4.01707	24.2998	1.97619	1.97599	3.21591	0.05004	0.05002
38.84	4.01105	3.9266	21.4092	1.81159	1.81142	2.61267	0.03706	0.03705
35.5929	3.8964	3.81871	19.8659	1.72961	1.72945	2.25728	0.02913	0.02912
32.714	3.77462	3.70304	18.9716	1.66937	1.66922	2.24812	0.02919	0.02918
30.1559	3.64168	3.5755	18.2234	1.61532	1.61518	2.24736	0.02926	0.02925
27.8901	3.50577	3.44434	17.5755	1.57106	1.57093	2.24686	0.02934	0.02933
25.8937	3.38301	3.32586	17.0069	1.52568	1.52555	2.24606	0.02942	0.02941
24.1284	3.24932	3.19591	16.5057	1.49302	1.4929	2.24525	0.02946	0.02945
22.5614	3.12024	3.07018	16.0588	1.45872	1.4586	2.24466	0.02955	0.02954
21.1763	3.00225	2.95522	15.6546	1.42947	1.42936
20.241	2.86139	2.81641	15.285	1.3927	1.39259
19.7844	2.84557	2.80156	14.9467	1.36568	1.36557
19.39	2.80557	2.7624	14.6289	1.33644	1.33634
19.0309	2.76795	2.72555	14.3354	1.31032	1.31022
18.7017	2.73451	2.69275	14.055	1.28445	1.28435
18.3974	2.7024	2.66135	13.7917	1.26109	1.26099
18.1134	2.66879	2.62834	13.5401	1.23807	1.23798
17.8446	2.63791	2.59805	13.2972	1.21211	1.21202
17.5871	2.60838	2.56908	13.0631	1.18843	1.18834
17.339	2.57837	2.53961	12.835	1.17294	1.17285
17.1029	2.55105	2.5128	12.6141	1.15534	1.15525
16.8767	2.52582	2.48806	12.3991	1.13911	1.13903
16.6576	2.49948	2.46221	12.1858	1.11364	1.11356
16.446	2.47698	2.44016	11.9795	1.09293	1.09285
16.2349	2.44942	2.41305	11.7753	1.06913	1.06905
16.0316	2.42204	2.38613	11.575	1.05266	1.05258
15.828	2.39565	2.36015	11.3773	1.03476	1.03469
15.6273	2.37023	2.33517	11.1801	1.01005	1.00998
15.4312	2.34353	2.3089	10.9852	0.98871	0.98864
15.2383	2.31551	2.28133	10.7933	0.96007	0.96
15.0452	2.28842	2.25464	10.6045	0.94618	0.94611
14.8606	2.26188	2.22852	10.4177	0.92592	0.92585
14.6768	2.23812	2.20516	10.2312	0.89805	0.89798
14.4941	2.20933	2.17678	10.0408	0.87961	0.87955
14.312	2.18536	2.1532	9.85941	0.86823	0.86817
14.1339	2.15441	2.12261	9.67757	0.84918	0.84912
13.9598	2.13022	2.09882	9.49039	0.82643	0.82637
13.7849	2.09967	2.06868	9.2381	0.59409	0.59403
13.6129	2.07111	2.04044	9.10557	0.77616	0.7761
13.4412	2.04661	2.01633	8.93381	0.76026	0.7602
13.2739	2.02401	1.99408	8.75502	0.73775	0.7377
13.104	1.99561	1.96604	8.58478	0.72871	0.72866
12.9407	1.97114	1.94194	8.40524	0.70679	0.70674
12.7731	1.94442	1.91563	8.23147	0.68205	0.682
12.6065	1.91429	1.88587	8.05784	0.66468	0.66463
12.4417	1.88956	1.86149	7.88457	0.64327	0.64322
12.2786	1.86838	1.84066	7.70873	0.62112	0.62107
12.117	1.84399	1.81662	7.53427	0.60358	0.60354
11.9593	1.81758	1.79054	7.36318	0.58369	0.58365
11.7974	1.78208	1.75541	7.19233	0.56387	0.56383
11.6393	1.76444	1.73812	7.02093	0.5437	0.54366
11.4806	1.74115	1.71518	6.85081	0.52432	0.52428
11.3267	1.71775	1.69212	6.68044	0.50502	0.50498
11.1742	1.68554	1.66025	6.51147	0.48632	0.48628
11.0225	1.66178	1.63685	6.3425	0.46397	0.46393
10.871	1.63174	1.60711	6.17231	0.44717	0.44714
10.7219	1.60763	1.58335	6.00464	0.4278	0.42777
10.5724	1.57963	1.55567	5.83774	0.40777	0.40774
10.4246	1.56242	1.53874	5.67364	0.39187	0.39184
10.2751	1.53133	1.50804	5.50532	0.37361	0.37358
10.1324	1.50212	1.47912	5.33898	0.35546	0.35543
9.97301	1.47843	1.45582	5.17107	0.3373	0.33727
9.83439	1.45183	1.42952	4.99962	0.31881	0.31878
9.6808	1.42456	1.40257	4.82867	0.3013	0.30127
9.53194	1.39347	1.37181	4.66073	0.28399	0.28397
9.38708	1.3683	1.34698	4.49243	0.2673	0.26728
8.96799	1.29632	1.27594	4.31986	0.24962	0.2496
8.79494	1.26275	1.24275	4.14857	0.23266	0.23264
8.65268	1.23891	1.21925	3.9769	0.21674	0.21672
8.51131	1.21228	1.19288	3.80493	0.20075	0.20073
8.36863	1.18892	1.16986	3.6296	0.1852	0.18518
8.22769	1.16101	1.14227	3.45208	0.169	0.16898
8.09129	1.13399	1.11553	3.27356	0.15378	0.15376
7.95567	1.11108	1.09296	3.10159	0.14039	0.14038
7.8199	1.08	1.06216	2.92516	0.12685	0.12684
7.68394	1.05459	1.03708	2.74913	0.11444	0.11443
7.54952	1.03655	1.01934	2.57599	0.10263	0.10262
7.41271	1.00316	0.98626	2.40377	0.09169	0.09168
7.28009	0.98251	0.96589	2.22879	0.08109	0.08108
7.14609	0.95577	0.93947	2.1339	0.07485	0.07484
7.0117	0.93174	0.91575	2.13312	0.07476	0.07475
6.88238	0.90109	0.88539	2.13288	0.07468	0.07467
6.74909	0.87911	0.8637	2.13256	0.07469	0.07468
6.61754	0.86089	0.84577	2.13219	0.07469	0.07468
6.48823	0.83332	0.81848	2.13192	0.07462	0.07461
6.35637	0.80416	0.78962	2.1316	0.07464	0.07463
6.22814	0.78327	0.76904	2.13128	0.07458	0.07457
6.09698	0.75934	0.7454	2.13096	0.07458	0.07457
5.96919	0.7344	0.72076	2.13061	0.07458	0.07457
5.84014	0.70576	0.69238	2.1302	0.07459	0.07458
5.7108	0.6904	0.67736	2.12982	0.0745	0.07449
5.58612	0.66913	0.65635	2.12957	0.07452	0.07451
5.46116	0.64136	0.62886	2.12931	0.07453	0.07452
5.3368	0.62077	0.60859	2.12915	0.07452
5.21236	0.59429	0.58239
5.08771	0.57424	0.5626
4.96013	0.55072	0.53937
4.83612	0.52961	0.51856
4.70844	0.50329	0.49253
4.58137	0.48254	0.47207
4.45774	0.45876	0.44856
4.33085	0.43909	0.42918
4.20373	0.41733	0.40771
4.07704	0.39515	0.38582
3.95433	0.3764	0.36736
3.83161	0.35661	0.34784
3.70609	0.33487	0.3264
3.58176	0.31314	0.30494
3.45623	0.29809	0.29019
3.33646	0.27964	0.27203
3.2161	0.26013	0.25279
3.09302	0.24429	0.23725
2.97451	0.22655	0.21978
2.85798	0.21159	0.20505
2.74473	0.19525	0.18899
2.63014	0.18051	0.17451
2.51775	0.16716	0.16143
2.40406	0.15557	0.15009
2.29091	0.14038	0.13516
2.17819	0.12934	0.12438
2.1618	0.12756	0.12262
2.1618	0.12543	0.12051
2.16146	0.12518	0.12025
2.16059	0.1252	0.12028
2.16012	0.12591	0.121
2.15911	0.12557	0.12066
2.1586	0.12523	0.12032
2.15831	0.12537	0.12045
2.15757	0.12532	0.1204
2.1568	0.12512	0.12021
2.15633	0.12499	0.12008
2.15582	0.12524	0.12033
2.15525	0.12522	0.12031
2.15476	0.12508	0.12017
2.1539	0.1245	0.11959
2.15321	0.12471	0.11981
2.15287	0.12527	0.12036
2.15235	0.12518	0.12028
2.15199	0.12478	0.11987
2.15109	0.12424	0.11934
2.15037	0.12433	0.11943
2.14996	0.12445	0.11956
Cp
TiRu1.2Sb			TiRu1.2Sb			TiRu1.2Sb
T	Cp-0T	Cp/T-0T	T	Cp-2T	Cp/T-2T	T	Cp-4T	Cp/T-4T
K	J/mol/K	J/mol/K^2		J/mol/K	J/mol/K^2		J/mol/K	J/mol/K^2
4.05007	0.03859	0.00953	4.05252	0.05761	0.01422	4.05239	0.05777	0.01426
3.83194	0.03469	0.00905	3.84168	0.04736	0.01233	3.83675	0.05235	0.01365
3.63459	0.03194	0.00879	3.64622	0.04204	0.01153	3.63785	0.0481	0.01322
3.44501	0.03031	0.0088	3.45845	0.03906	0.01129	3.45487	0.04452	0.01289
3.26825	0.02882	0.00882	3.27887	0.03833	0.01169	3.2735	0.0427	0.01304
3.09934	0.02707	0.00873	3.10416	0.03824	0.01232	3.10346	0.041	0.01321
2.93948	0.02572	0.00875	2.94259	0.03774	0.01283	2.94056	0.03909	0.01329
2.78297	0.0248	0.00891	2.79093	0.03613	0.01295	2.7879	0.0372	0.01334
2.63995	0.02388	0.00905	2.64451	0.03464	0.0131	2.64349	0.03489	0.0132
2.50531	0.02307	0.00921	2.50514	0.03416	0.01364	2.5033	0.03313	0.01323
2.37052	0.02256	0.00952	2.36639	0.03394	0.01434	2.36798	0.03158	0.01334
2.24768	0.02207	0.00982	2.24432	0.03268	0.01456	2.24495	0.02966	0.01321
2.13024	0.02161	0.01015	2.12669	0.03167	0.01489	2.12793	0.02783	0.01308
2.0194	0.02143	0.01061	2.01613	0.03132	0.01553	2.01724	0.02636	0.01307
1.91456	0.02132	0.01114	1.91128	0.0304	0.0159	1.91257	0.02524	0.0132
1.81526	0.02116	0.01166	1.81194	0.02956	0.01631	1.8142	0.02389	0.01317
1.7204	0.02128	0.01237	1.71617	0.02879	0.01678	1.71815	0.02246	0.01307
1.63037	0.02113	0.01296	1.62656	0.02845	0.01749	1.62919	0.02083	0.01279
1.54516	0.02108	0.01364	1.54242	0.0277	0.01796	1.54489	0.01936	0.01253
1.46505	0.02068	0.01412	1.46367	0.02663	0.01819	1.46532	0.01784	0.01218
1.38932	0.02072	0.01491	1.38781	0.02509	0.01808	1.38906	0.01644	0.01184
1.31706	0.02051	0.01557	1.31461	0.024	0.01825	1.31675	0.01518	0.01153
1.24828	0.02056	0.01647	1.24615	0.02357	0.01891	1.24776	0.0141	0.0113
1.1826	0.02054	0.01737	1.18045	0.02249	0.01905	1.18622	0.01302	0.01098
1.12246	0.02047	0.01824	1.12004	0.02105	0.0188	1.12138	0.01176	0.01048
1.06174	0.0204	0.01922	1.05845	0.02035	0.01922	1.06212	0.0108	0.01017
1.00828	0.02018	0.02002	1.00572	0.01975	0.01964	1.00638	0.00982	0.00976
0.9556	0.01985	0.02077	0.95435	0.01818	0.01905	0.95385	0.00889	0.00932
0.90611	0.01954	0.02157	0.90425	0.01678	0.01856	0.90388	0.00802	0.00887
0.85903	0.01933	0.02251	0.85714	0.01588	0.01853	0.85725	0.00736	0.00858
0.81436	0.01902	0.02336	0.81247	0.0149	0.01834	0.8129	0.00669	0.00823
0.77202	0.0186	0.02409	0.77069	0.01401	0.01818	0.77113	0.00611	0.00792
0.73238	0.01844	0.02518	0.73098	0.013	0.01778	0.7318	0.00553	0.00756
0.69421	0.01804	0.02599	0.6933	0.01203	0.01735	0.69471	0.00507	0.0073
0.65845	0.01785	0.02711	0.65748	0.01125	0.01711	0.65927	0.00455	0.0069
0.62444	0.01767	0.02829	0.62331	0.01066	0.0171	0.6244	0.00413	0.00662
0.59236	0.01735	0.02928	0.5914	0.00987	0.01669	0.59136	0.00373	0.0063
0.5612	0.01706	0.0304	0.56058	0.00905	0.01614	0.56073	0.00342	0.00609
0.53241	0.01674	0.03145	0.53192	0.00821	0.01543	0.5314	0.00314	0.0059
0.50476	0.01642	0.03254	0.50417	0.00756	0.015	0.50382	0.0029	0.00576
0.4786	0.0162	0.03385	0.47838	0.00703	0.01469	0.4782	0.00271	0.00566
0.45404	0.01583	0.03486	0.45399	0.00654	0.0144	0.45375	0.00249	0.00548
0.43056	0.01553	0.03607	0.43109	0.00594	0.01379	0.43071	0.00229	0.00531
0.40844	0.01513	0.03704	0.40866	0.00528	0.01292	0.40857	0.00211	0.00517
0.38732	0.01461	0.03773	0.38689	0.0049	0.01266	0.38823	0.00194	0.005
0.36727	0.01423	0.03874	0.36693	0.00466	0.01269	0.36823	0.00182	0.00493
0.34811	0.0139	0.03993	0.3485	0.00429	0.0123	0.34936	0.00167	0.00479
0.32997	0.0135	0.04091	0.3304	0.00378	0.01144	0.33099	0.00157	0.00474
0.31295	0.01308	0.04181	0.31297	0.00344	0.01098	0.31392	0.00147	0.00468
0.29649	0.01262	0.04256	0.29624	0.00325	0.01096	0.29755	0.00138	0.00464
0.28118	0.01208	0.04296	0.28103	0.00304	0.01082	0.28177	0.00131	0.00464
0.26684	0.01152	0.04319	0.26694	0.00279	0.01043	0.26657	0.00124	0.00467
0.25293	0.01096	0.04331	0.25299	0.00256	0.01011	0.25286	0.0012	0.00475
0.23963	0.01058	0.04417	0.23994	0.00237	0.00988	0.23901	0.00117	0.0049
0.2273	0.00999	0.04395	0.22742	0.0022	0.00967	0.2269	0.00115	0.00505
0.2154	0.00952	0.04421	0.21572	0.00204	0.00948	0.21488	0.00112	0.00522
0.20427	0.00906	0.04436	0.20444	0.00194	0.0095	0.20333	0.00108	0.00529
0.19375	0.00865	0.04466	0.19386	0.00185	0.00954	0.1925	0.00103	0.00533
0.18386	0.00821	0.04467	0.18375	0.00178	0.00967	0.18216	0.00103	0.00568
0.17412	0.00784	0.04502	0.1743	0.00168	0.00963	0.17231	0.00105	0.00609
0.16522	0.00743	0.04498	0.16533	0.00165	0.00997	0.1627	0.00107	0.0066
0.15662	0.00714	0.04556	0.15666	0.00158	0.01008	0.1541	0.00115	0.00743
0.14837	0.00686	0.04623	0.14853	0.00164	0.01101	0.14622	0.00119	0.00811
0.14067	0.0065	0.04619	0.141	0.00156	0.01104	0.13896	0.00128	0.00922
0.13351	0.00622	0.04656	0.13358	0.00154	0.01153	0.13251	0.00132	0.00995
0.12663	0.00597	0.04714	0.12674	0.00159	0.01255	0.12616	0.00141	0.01121
0.12015	0.00584	0.04862	0.12041	0.00167	0.01386	0.12025	0.00149	0.0124
0.11402	0.0056	0.04912	0.11441	0.00169	0.01474	0.11464	0.00163	0.0142
0.10804	0.00551	0.05096	0.10877	0.00168	0.01547	0.10926	0.00165	0.01507
0.10268	0.00531	0.05175	0.10315	0.00172	0.01671	0.10427	0.00172	0.01649
TiRu1.5Sb			TiRu1.5Sb			TiRu1.5Sb
T	Cp-0T	Cp/T-0T	T	Cp-2T	Cp/T-2T	T	Cp-4T	Cp/T-4T
K	J/mol/K	J/mol/K^2		J/mol/K	J/mol/K^2		J/mol/K	J/mol/K^2
4.05204	0.25874	0.06385	4.05208	0.28296	0.06983	4.05482	0.24042	0.05929
3.84277	0.23458	0.06104	3.84193	0.23989	0.06244	3.84739	0.21654	0.05628
3.63548	0.22573	0.06209	3.64466	0.21404	0.05873	3.6448	0.20215	0.05546
3.45101	0.21515	0.06234	3.46091	0.19842	0.05733	3.4583	0.18826	0.05444
3.27004	0.20692	0.06328	3.27613	0.19244	0.05874	3.28008	0.1792	0.05463
3.10292	0.19782	0.06375	3.10905	0.18714	0.06019	3.10611	0.17024	0.05481
2.94042	0.1871	0.06363	2.94243	0.17996	0.06116	2.94372	0.16091	0.05466
2.79014	0.17608	0.06311	2.78913	0.16965	0.06083	2.79288	0.15074	0.05397
2.64354	0.16839	0.0637	2.6464	0.15734	0.05945	2.64587	0.14089	0.05325
2.50556	0.15918	0.06353	2.50548	0.15048	0.06006	2.50632	0.13242	0.05283
2.37425	0.14996	0.06316	2.3683	0.14505	0.06125	2.37048	0.1248	0.05265
2.25064	0.14125	0.06276	2.24575	0.1348	0.06002	2.2468	0.11545	0.05138
2.13288	0.13367	0.06267	2.12798	0.12563	0.05904	2.12999	0.10743	0.05044
2.02184	0.12427	0.06146	2.01764	0.11874	0.05885	2.01892	0.10062	0.04984
1.91671	0.11812	0.06163	1.91275	0.11152	0.0583	1.91408	0.09381	0.04901
1.81635	0.11257	0.06197	1.813	0.10471	0.05775	1.81555	0.08754	0.04822
1.72321	0.10568	0.06133	1.71771	0.09731	0.05665	1.71994	0.08178	0.04755
1.63194	0.10035	0.06149	1.62792	0.09273	0.05696	1.63094	0.07438	0.0456
1.54704	0.09349	0.06043	1.54374	0.08713	0.05644	1.54609	0.06897	0.04461
1.46743	0.0874	0.05956	1.46501	0.08032	0.05482	1.46633	0.06198	0.04227
1.38965	0.08187	0.05891	1.38888	0.07354	0.05295	1.38973	0.05701	0.04102
1.3204	0.0761	0.05763	1.31549	0.0677	0.05146	1.31778	0.05181	0.03932
1.24957	0.07205	0.05766	1.24716	0.06444	0.05167	1.2487	0.04768	0.03819
1.18309	0.06688	0.05653	1.18275	0.05911	0.04998	1.1834	0.04332	0.03661
1.12393	0.06259	0.05569	1.1209	0.05419	0.04835	1.12159	0.0392	0.03495
1.06634	0.05783	0.05423	1.0625	0.05014	0.04719	1.06379	0.03546	0.03333
1.00864	0.0547	0.05423	1.00727	0.04696	0.04662	1.00772	0.03199	0.03175
0.95661	0.05122	0.05354	0.95586	0.04202	0.04396	0.95517	0.02869	0.03003
0.90724	0.04722	0.05204	0.90581	0.03728	0.04115	0.90525	0.02588	0.02859
0.86025	0.0434	0.05046	0.85804	0.03425	0.03992	0.85791	0.02352	0.02741
0.81531	0.04036	0.04951	0.81382	0.03151	0.03871	0.81379	0.0212	0.02605
0.77302	0.03737	0.04834	0.77179	0.02844	0.03685	0.77206	0.01889	0.02447
0.73309	0.03439	0.04691	0.73212	0.02561	0.03498	0.73267	0.01712	0.02337
0.69514	0.03165	0.04554	0.69425	0.0232	0.03341	0.69539	0.01543	0.0222
0.65917	0.02912	0.04417	0.65838	0.02099	0.03188	0.65993	0.01369	0.02075
0.6251	0.0269	0.04303	0.62371	0.0193	0.03095	0.62504	0.01231	0.01969
0.59253	0.02471	0.0417	0.59178	0.0174	0.02941	0.59198	0.01095	0.01849
0.56174	0.02266	0.04034	0.56124	0.01544	0.02751	0.56088	0.00997	0.01778
0.53279	0.02076	0.03896	0.53217	0.01377	0.02587	0.53162	0.00894	0.01681
0.50499	0.01909	0.03781	0.50458	0.0123	0.02439	0.50402	0.00808	0.01604
0.47903	0.01748	0.0365	0.47891	0.01139	0.02378	0.47829	0.00748	0.01563
0.45311	0.01583	0.03494	0.45459	0.01027	0.0226	0.45271	0.00686	0.01514
0.43033	0.01444	0.03356	0.43063	0.00922	0.0214	0.42942	0.00622	0.01447
0.40821	0.01311	0.03213	0.40853	0.00799	0.01957	0.40781	0.00577	0.01414
0.38694	0.01198	0.03096	0.38652	0.00733	0.01895	0.38836	0.0053	0.01366
0.36697	0.01092	0.02974	0.36652	0.00696	0.019	0.36777	0.005	0.0136
0.34805	0.01002	0.0288	0.34821	0.00643	0.01847	0.34886	0.00471	0.0135
0.33008	0.00926	0.02805	0.33073	0.00566	0.0171	0.33041	0.00444	0.01343
0.31293	0.00844	0.02698	0.31315	0.00526	0.01681	0.31338	0.00423	0.01349
0.29659	0.00782	0.02637	0.29666	0.00497	0.01676	0.29682	0.00413	0.01392
0.28124	0.00729	0.02592	0.28174	0.00482	0.01709	0.2812	0.00401	0.01425
0.2667	0.00675	0.0253	0.26714	0.00456	0.01706	0.26629	0.00388	0.01457
0.25282	0.00632	0.02499	0.25327	0.00436	0.01721	0.25225	0.00401	0.01591
0.2396	0.00601	0.02508	0.24073	0.0043	0.01786	0.23871	0.00413	0.01729
0.22715	0.00586	0.02582	0.22859	0.00424	0.01856	0.22622	0.00411	0.01818
0.2154	0.00563	0.02613	0.21676	0.00414	0.01909	0.21442	0.00414	0.01929
0.20417	0.00536	0.02627	0.20529	0.00408	0.01989	0.2031	0.00424	0.02087
0.19351	0.00532	0.02749	0.19503	0.00428	0.02197	0.19253	0.00427	0.02216
0.18344	0.00529	0.02885	0.18539	0.00454	0.02448	0.18183	0.00447	0.02456
0.174	0.0053	0.03046	0.17602	0.00454	0.02581	0.17204	0.00467	0.02715
0.1649	0.0054	0.03275	0.16674	0.00482	0.02889	0.16265	0.005	0.03072
0.15632	0.00557	0.03562	0.15829	0.00508	0.0321	0.15386	0.00552	0.03586
0.14809	0.00567	0.0383	0.14818	0.00568	0.03832	0.14603	0.00593	0.04059
0.14024	0.00615	0.04386	0.14044	0.00577	0.04109	0.13877	0.00658	0.04745
0.13309	0.00654	0.04914	0.13327	0.0061	0.04574	0.13224	0.00701	0.05301
0.12618	0.00692	0.05482	0.12673	0.00711	0.05613	0.12575	0.00745	0.05927
0.11967	0.00734	0.06137	0.12032	0.00769	0.06392	0.11979	0.00813	0.06786
0.11349	0.00798	0.07033	0.10859	0.00905	0.08335	0.11406	0.00877	0.07691
0.10771	0.00869	0.08067	0.10268	0.0086	0.08376	0.10868	0.00956	0.08793
0.10217	0.00949	0.09287				0.10351	0.00972	0.0939
v
	vs	vt	vl
	*10^2m/s	*10^2m/s	*10^2m/s
TiRu1.1Sb	34.3912	31.03	52.75
TiRu1.2Sb	34.5505	30.88	59.21
TiRu1.3Sb	34.8336	31.18	58.48
TiRu1.4Sb	36.0492	32.31	59.52
TiRu1.5Sb	35.6979	32	58.83
TiRu1.6Sb	34.8619	31.2	58.66
TiRu1.7Sb	33.283	29.94	52.66
TiRu1.8Sb	31.8609	28.37	57.84
TiRu1.9Sb	31.7097	28.3	55.5
TiRu2Sb	25.7937	22.85	51.84
[truncated: 16 more columns]
